# Supplementary material for: Biochemistry of microwave controlled Heracleum sosnowskyi (Manden.) roots with an ecotoxicological aspect
Source: Sci Rep. 2024 Jun 20;14:14260. doi: 10.1038/s41598-024-65164-4 (PMC11189922; doi:10.1038/s41598-024-65164-4)
Supplement: Supplementary file 1 — Supplementary Table 1. [file 41598_2024_65164_MOESM1_ESM.xlsx]

## Sheet: Arkusz1
Supplementary table 1. Chemical composition of essential oil of Sosnowski hogweed roots following microwave treatments.
	Time of microwave treatment	0 mins		2.5 mins		5 mins		7.5 mins		10 mins		12.5 mins		15 mins		Retention index
	Sample name of essential oils	EO		EO A		EO B		EO C		EO D		EO E		EO F
No.		Average control	Standard deviation	Average EO A	Standard deviation	Average EO B	Standard deviation	Average EO C	Standard deviation	Average EO D	Standard deviation	Average EO E	Standard deviation	Average EO F	Standard deviation
	Compound	[%]		[%]		[%]		[%]		[%]		[%]		[%]		RI lit.*	RI exp.*
1	Heptanal	0.2	0	0.316438	0.317514	0.201949	0.156519	0.0764103	0.0918606	0.191208	0.221563	0.0564863	0.0886193	0.248849	0.345817	882	874.797
2	α-Thujene	0.4	0	0.020174	0.0349424	0.259013	0.270018	0.112267	0.0988655	0.101056	0.123383	0.140524	0.168203	0.129747	0.12121	932	919.807
3	α-Pinene	2.25	0.0707107	0.12412	0.214982	0.129936	0.134026	0.0526983	0.0775021	0.0342351	0.076552	0.0685522	0.0878357	0.189374	0.252156	936	926.57
4	Camphene	0.3	0													943	940
5	Sabinene	0.9	0	0.0569095	0.0985702	0.414047	0.327873	0.0893078	0.086312	0.286911	0.28085	0.123614	0.192547	0.145292	0.174316	973	961.594
6	2,3-Dehydro-1,8-cineole			0.4	0.454116	0.0734958	0.327008	0.242882	0.277775	0.562576	0.863818	0.138877	0.23162	0.102641	0.152036	975	973.913
7	2-Pentylfuran			0	0	0.0333333	0.0356348	0	0	0.143437	0.320735	0.181813	0.263939	0.305321	0.285884	977	974.396
8	β-Pinene	1.65	0.494975	0.484876	0.58599	0.766539	0.430766	0.313108	0.360403	0.570561	0.825869	0.577707	0.649652	1.39828	0.930432	978	976.57
9	Octanal	0.025	0.00707107	0.969473	0.740438	0.723435	0.453048	0.149828	0.259511	0.402788	0.448439	0.518247	0.734863	0.335227	0.562684	982	978.502
10	β-Myrcene	2.3	0													982	980
11	p-Cymene	55.7	0.565685	11.8663	11.5469	16.8632	8.92972	21.3648	18.8164	26.088	23.687	33.5476	29.2217	40.098	14.8563	1015	1016.29
12	β-Phellandrene			0.0396419	0.0686618	0.2	0.203023	0.204857	0.354823	1.41259	1.27976	1.57739	1.31509	1.73314	0.679514	1023	1016.54
13	Limonene	2.1	0.141421	0.125575	0.217502	0.481188	0.294041	0	0	1.40688	1.82237	2.70796	3.05123	1.45231	2.03067	1025	1017.54
14	(Z)-β-Ocimene	9.2	0	0.756971	0.850179	2.06009	1.22201	1.38629	1.20666	0.0149878	0.0335138	0	0	0	0	1029	1023.81
15	Butyl 3-metylbutanoate			0.193453	0.245772	0.0666667	0.155172	0.935607	1.62052	0	0	0.00720663	0.0176526	0.0281314	0.0629036	1030	1032.08
16	(E)-β-Ocimene	1.4	0													1041	1038
17	γ-Terpinene	5.7	0.141421	0.804779	1.20886	2.73484	1.67184	0.570172	0.987567	1.29882	2.41186	3.88064	3.78374	4.15334	2.67394	1051	1046.37
18	Octan-1-ol			0.0201389	0.0079776	0.0333333	0.0326298	0	0	0.0369428	0.0506222	0.0352556	0.0863583	0	0	1054	1050.63
19	Nonan-2-one			0.368666	0.244469	0.188552	0.121581	0.193144	0.291116	1.32672	2.48111	2.80711	3.15976	0.185725	0.26293	1074	1069.17
20	p-Cymenene	0.1	0	0.325979	0.288781	0.148387	0.168987	0.227562	0.394148	0.257107	0.360104	0.0571747	0.104863	2.39112	2.57128	1081	1071.18
21	α-Terpinolene	11.8	0.424264	1.67336	1.49138	1.26483	1.18614	4.73187	8.1351	2.83624	6.0862	0.0372235	0.0911786	0.0836001	0.108945	1081	1077.69
22	Nonanal			0.148096	0.113573	0.14557	0.0483874	0.0418989	0.072571	0.17491	0.0934984	0.0647069	0.109661	0.622266	0.939383	1081	1081.2
23	Limona ketone (4-Acetyl-1-methyl-1-cyclohexene)			0.0314523	0.0278006	0.0202897	0.0244784	0.139574	0.241749	0.189268	0.192032	0.248211	0.366052	0.485165	0.322646	1105	1102.51
24	cis-p-Menth-2-en-1-ol			0.420529	0.557641	0.0721554	0.352532	0.141676	0.134561	0.254303	0.29505	0.260442	0.31423	0.067332	0.0922955	1106	1105.53
25	Perillnene (3-(4-methyl-3-pentenyl)-Furan)	0.2	0													1107	1106
26	allo-Ocimene	0.3	0													1119	1119
27	Sabina ketone			0.411842	0.430408	0.0975382	0.284859	0.297566	0.291768	0.3109	0.288161	0.0929275	0.111553	0.322718	0.332044	1126	1121.86
28	trans-p-Menth-2-en-1-ol	0.1	0	0.320939	0.288966	0.218577	0.213284	0	0	0.261068	0.235925	0.051769	0.103524	0.0230564	0.0515558	1138	1126.88
29	α-Phellandrene-8-ol			0.198328	0.25878	0.0549958	0.157305	0.0900596	0.107079	0.19499	0.328114	0.0439277	0.0658702	0.0276247	0.030141	1140	1144.97
30	Borneol			0.0963713	0.110072	0.0574387	0.0612564	0.00488178	0.00845549	0.0704905	0.105308	0.0529496	0.0894544	0.257467	0.437221	1150	1147.74
31	p-Cymen-8-ol	0.15	0.0707107	3.04857	4.07633	0.482885	2.64988	1.11994	1.83638	0.256573	0.389518	0.252581	0.285124	0.212933	0.292863	1158	1162.31
32	β-Phellandren-8-ol			0.368402	0.366244	0.00248959	0.274919	0	0	1.43537	1.30581	0.217953	0.459543	0.147272	0.214229	1168	1169.1
33	α-Terpineol			0.0947052	0.0990626	0.00627155	0.0697828	0	0	0.426162	0.928218	0	0	0	0	1176	1172.11
34	n-Decanal			0.0591323	0.10242	0.00522301	0.0649651	0	0	0.00714968	0.0111522	0	0	0	0	1183	1174.62
35	trans-Piperitol			0.204935	0.196147	0	0.148522	0	0	0.0906868	0.10608	0.0240734	0.0589676	0	0	1189	1179.4
36	trans-Carveol			0.205847	0.214899	0.00588722	0.154664	0	0	0.0442688	0.0663917	0	0	0.114484	0.255994	1195	1189.2
37	p-Mentha-1,8-dien-6-ol			0.102844	0.0259193	0.0625208	0.0419933	0	0	0.343159	0.443751	0.0575053	0.140859	0	0	1201	1196.98
38	3,6-Dimethyl-2,3,3α,4,5,7α-hexahydrobenzofuran			0.515416	0.509714	0.224191	0.350215	0	0	0.625984	1.39974	0.0375416	0.0919577	0	0	1204	1199.25
39	Cumin aldehyde			0.049878	0.0626506	0	0.0433184	0	0	0	0	0.0720617	0.126067	0	0	1214	1207.49
40	Thymol methyl ether	0.06	0.0565685	0.0208092	0.0158216	0.0821823	0.0538249	0	0	0.268781	0.246188	0.0154408	0.0378221	0	0	1215	1211.76
41	Carvacrol methyl ether	0.1	0	0.0568083	0.0357187	0	0.03577	0.0383016	0.0663404	1.17799	1.41736	0.151534	0.180224	0.409829	0.425659	1226	1219.52
42	Piperitone			0.472619	0.433412	0.145088	0.295971	0.0300138	0.0519854	0.221511	0.195572	0.0839626	0.153805	0.122385	0.187673	1226	1224.33
43	Carvone			0.374166	0.193456	0.169934	0.115666	0.0251027	0.0434792	0.222824	0.256904	0	0	0.343523	0.476049	1236	1228.34
44	(E)-Dec-2-enal			0.362368	0.363396	0.204772	0.210137	0.0237684	0.041168	0.295007	0.396204	0.026007	0.0637038	0	0	1236	1236.36
45	Carvenone			0.127715	0.113777	0.078254	0.0870058	0.0776186	0.0793667	0.126092	0.0850959	0.0166088	0.0312852	0.155389	0.226764	1260	1267.91
46	Bornyl acetate	0.055	0.0636396													1270	1272
47	Undecan-one			0.0128161	0.0132583	0	0.00657292	0.0608617	0.064246	0.219603	0.191459	0.151644	0.218962	0	0	1274	1273.53
48	Carvacrol	0.06	0.0565685	0.876767	0.906302	0.198501	0.416496	0.334335	0.234607	0.615452	0.600943	0.268801	0.480343	0.0458563	0.102538	1278	1277.01
49	Eugenol			0.0458916	0.0401491	5.95567	6.24541	0.398766	0.158173	0.0407739	0.0589394	0.0954373	0.233773	0	0	1331	1361.13
50	Methyleugenol			0.0153228	0.014033	0	0.00832974	0.0232523	0.0402742	0.219943	0.306229	0.0107048	0.0262213	0.175233	0.391832	1369	1372.96
51	α-Copaene			0.801034	0.597743	0.0354165	0.517362	0	0	0.453642	0.789642	0.223459	0.373347	0	0	1379	1376.06
52	(Z)-Isoeugenol			0.116021	0.16541	0.0810478	0.112073	0	0	0.488686	0.793402	0.138768	0.221533	0	0	1381	1379.15
53	2,5-Dimethoxy-p-cymene			0.139221	0.169979	0	0.118422	0	0	0.371927	0.764854	0	0	0	0	1399	1417.56
54	(E)-b-Caryophyllene			0.0502213	0.0505922	0.0134984	0.0358832	0.0198744	0.0344235	0.00190128	0.0042514	0.0391662	0.0959372	0	0	1421	1427.98
55	γ-Decalactone			0.48078	0.358244	0.0271845	0.304207	0.12874	0.222984	0	0	0	0	0	0	1428	1432.44
56	α-Humulene			0.0959855	0.083205	0	0.0592503	0.0950785	0.117693	0.0373871	0.0512502	0	0	0	0	1456	1465.18
57	Chamigrene			0.192525	0.293884	0	0.198509	0.0869759	0.150647	0.0181003	0.0404735	0.077487	0.189804	0	0	1474	1469.64
58	Tridecan-2-one			0.0368743	0.0345188	0.0496994	0.0490392	0.0025444	0.00440703	0.430889	0.645188	0.0312583	0.0765669	0	0	1481	1478.27
59	β-cis-Guaiene			1.16611	1.43586	0	1.01082	0.0522373	0.0904776	0.681005	1.27428	0	0	0.33831	0.727215	1488	1488.69
60	Myristicine			2.3265	0.961861	5.97502	4.50912	1.15311	0.525417	2.40147	2.72326	4.4123	6.36224	8.10063	6.53903	1489	1493.75
61	α-Muurolene	0.01	0	0.252823	0.29607	0.109263	0.18845	0.345827	0.299478	0.353889	0.271031	0.22068	0.440826	0.306887	0.549493	1490	1495.54
62	Bicyclogermacrene	1.5	0.141421													1494	1494
63	β-Bisabolene			0.0524123	0.0456792	0.0571505	0.0571688	0.653057	1.13113	0.160306	0.130846	0.650272	1.13313	0	0	1500	1500.31
64	Cubebol	0.01	0.01	0.789108	0.745341	0.282876	0.34597	0.149386	0.258744	0.292943	0.451826	0.0147621	0.0361595	0	0	1514	1507.23
65	cis/trans-Calamenene			0.183714	0.318202	0.527145	0.49624	0.0252238	0.0436889	2.0017	2.68693	0.374223	0.57528	0	0	1517	1509.75
66	δ-Cadinene	0.055	0.0636396	0.484086	0.382192	0.142755	0.212212	0.267292	0.231762	0.181289	0.327318	0.295923	0.460015	0.465281	0.660015	1520	1515.09
67	γ-Asarone			1.23051	0.87572	1.19066	0.684567	1.63429	0.779288	2.2355	4.15608	1.10006	1.80076	0	0	1531	1520.75
68	α-Copaene-11-ol			0.316955	0.548983	0	0.2098	0.02199	0.0380877	0.0107328	0.0239994	0.0306713	0.0523533	0	0	1530	1531.98
69	Elemicine			10.3463	10.3427	2.49924	6.77457	0.0964294	0.167021	1.13227	1.81641	6.12371	14.9923	11.411	10.6998	1531	1537.42
70	Widdrol hydroxyether	0.02	0.0141421	0.237479	0.293056	0.604581	0.606309	0.298213	0.51652	0.674591	1.50843	0.279992	0.316741	0.824149	0.867153	1532	1544.03
71	(E)-Nerolidol	0.3	0	7.37086	7.25432	3.20671	2.26665	1.71533	1.5638	3.22099	3.51197	1.4853	1.22397	0	0	1553	1566.98
72	β-Caryophyllene epoxide			0	0	2.54157	2.58942	1.07797	1.62014	1.83111	2.03493	0.400685	0.833241	1.63037	1.81926	1576	1570.47
73	5-Heptylresorcinol			1.00789	1.15831	0	0.509271	0.0571536	0.0989929	0.179353	0.220761	0.0608442	0.102266	0.267413	0.366225		1572.01
74	Calarene epoxide			0.299033	0.348183	0.766667	0.774389	0.0645637	0.111828	0.0522566	0.116849	0	0	0.0196104	0.0438501	1575	1575.47
75	Spathulenol	0.3	0	0.227574	0.235893	1.43333	1.46398	0.0265431	0.045974	0.0874299	0.195499	1.8473	4.52494	0.140794	0.264561	1578	1577.67
76	Eudesm-4-en-7-ol	0.02	0.0141421	0.111756	0.0903145	0.651538	0.430708	0.355023	0.256455	1.55842	1.57163	0.858052	1.39735	0.215291	0.300765	1604	1604.67
77	Guaia-6,10(14)-diene-4b-ol			0.684376	0.434959	0.0529106	0.399831	0.104711	0.0617201	0.354346	0.232698	0.075683	0.129157	0.0334896	0.074885	1610	1610
78	Isospathulenol	0.05	0.0141421	0.0788613	0.136592	0.235807	0.233961	0.14741	0.255321	1.04317	1.02383	0.613255	0.515158	0.168665	0.269833	1625	1620
79	T-Cadinol			0.953033	0.477048	1.235	0.643422	0.596257	0.41772	0.834126	0.736261	0.143816	0.300326	0.41063	0.718244	1633	1623
80	Cadina-1(10),4-dien-8a-ol			0.319938	0.173379	0.729549	0.482983	0.662772	0.46968	1.0339	1.05109	0.623182	0.988152	0.0887983	0.198559	1637	1626
81	trans-Calamenen-10-ol			0.789299	0.139957	0.309445	0.379419	0.205817	0.356485	1.21711	1.10001	0.323821	0.529665	0.18816	0.258325	1643	1632.67
82	3(15)-Cedren-4-ol			0.486432	0.280963	0.248196	0.297029	0.165995	0.287512	0.962078	1.9509	0.896963	1.46457	0.525342	0.73127	1647	1637.67
83	Intermedeol	0.03	0.0141421	2.89132	3.87456	0.0305192	1.5339	0.170599	0.122282	0.178869	0.248409	0.0584396	0.0728912	0.148719	0.332545	1645	1639.33
84	α-Cadinol			0	0	0.346762	0.253468	0.0624753	0.10821	0.0394213	0.0610161	0.0135687	0.0332364	0	0	1641	1642.67
85	Eudesm-7(11)-en-4-ol (Juniper camphor)	0.115	0.0212132	0.184142	0.145739	1.51786	1.49194	0	0	0.163255	0.365049	0	0	0	0	1647	1646.33
86	Longifolol			0.152388	0.24772	0.0214808	0.0907787	0	0	0.0377153	0.084334	0.144867	0.315596	0	0	1687	1685.67
87	Angelicin (Furocoumarin)	0.01	0	0.0297809	0.0201793	0.0332365	0.0325548	0.215886	0.373925	0.086056	0.119914	0.120437	0.29501	0	0		1710.88
88	1-Cyano-3-vinylazulene			0.30025	0.309094	0.382824	0.379703	0.272958	0.472776	0.493967	0.805753	0	0	0	0		1738.6
89	Alantolactone			0	0	0.284737	0.248626	0	0	0.178017	0.30035	0	0	0	0	1873	1958.82
90	Palmit acid	0.1	0	1.83445	2.49043	4.55429	3.39939	1.78848	2.99699	0.0762739	0.110903	0	0	0.232479	0.519839	1974	1959.64
91	Isobergapten	0.01	0													1990	1993
92	(Z)-Heptadec-9-ene-4,6-diyn-8-ol	0.95	0.212132	6.17848	3.79658	3.48252	2.3561	13.8248	18.8735	6.60461	7.03115	10.1729	18.6287	3.29985	3.89087	2001	1992.94
93	Methyl palmitate			0.146522	0.209251	0.311772	0.12035	1.27323	1.74297	0.643458	1.35583	0.133119	0.226503	0.123521	0.276202	2005	1998.04
94	(Z)-β-Phenylethyl cinnamate			0.547247	0.657757	0.0411955	0.268877	0	0	0.335962	0.239574	0.277902	0.46534	0	0	2006	2005.22
95	Falcarinol ((Z)-Heptadeca-1,9-diene-4,6-diyn-3-ol)	0.65	0.0707107	3.13192	1.05887	1.6636	1.07667	1.34784	1.17038	2.79621	2.63483	5.12191	7.81685	2.06113	1.44573	2028	2030.42
96	γ-Palmitolactone (5-dodecyldihydro2(3H)-furanone)	0.11	0.0141421	9.63229	11.6451	8.67743	5.05151	21.4248	33.6147	6.62527	11.7075	4.00735	8.34954	0.0224452	0.050189	2120	2116.27
97	Pimpinecilin (6,7-Dimethoxyangelicin)	0.03	0.0141421	0.187109	0.038863	0	0.0408854	0.0870218	0.150726	0.745038	1.29909	0.900629	1.14883	1.37461	1.78018	2072	2084.34
98	Long chain fatty acid			0.853295	1.39319	0.0371846	0.523057	0	0	0.121359	0.271367	0.128621	0.272584	0.0103481	0.0231391		2270.04
	Sum of identified compounds			85.459		79.2832		84.1058		88.618		91.2399		88.9206
	Sum of identified compounds	99		85.2563		79.2832		84.1058		88.618		91.2399		88.9206
	Yield of eesntial oil [%]	0.55	0.1	0.0966667	0.0404145	0.113333	0.0497534	0.16	0.163707	0.108	0.0715542	0.156667	0.0880152	0.2	0.152971
	RI lit.* - literature retention index; RI exp.* - experimental retention index; tr* - amunt <0.05%
